# Supplementary material for: Fabrication of Patterned Magnetic Particles in Microchannels and Their Application in Micromixers
Source: Biosensors (Basel). 2024 Aug 23;14(9):408. doi: 10.3390/bios14090408 (PMC11430103; doi:10.3390/bios14090408)
Supplement: Supplementary file 1 [file biosensors-14-00408-s001.zip]

Archive with 1 entries (1 files):
- biosensors-3143397-supplementary.pdf
